# Supplementary material for: Twenty-four-hour rhythmicities in disorders of consciousness are associated with a favourable outcome
Source: Commun Biol. 2023 Nov 29;6:1213. doi: 10.1038/s42003-023-05588-2 (PMC10687012; doi:10.1038/s42003-023-05588-2)
Supplement: Supplementary file 4 — Supplementary File 1 [file 42003_2023_5588_MOESM4_ESM.xlsx]

## Sheet: Supplementary File 1
	Clinical status	Conscious	Cortical_Status	Outcome	Eyes_CR	Bio_CR	EEG_CR	Total_PE	AlphaR_PE	Determinism_PE	BetaR_GFP_PE	ThetaR_GFP_PE	AR4Total_Std	AlphaA_Std	AlphaR_GFP_Std	DeltaR_GFP_Std	ThetaR_GFP_VC	DeltaR_Period	Determinism_Period	BetaR_Period	BetaR_GFP_UR_R2	DeltaR_GFP_UR_R2
P11	Coma	Disorders of consciousness	Non-Cortical	Non-REC	NO_CR	na	NO_CR	3.91268	3.87049	3.93995	4.33476	4.07151	2.43296	30586.3	0.00143816	0.00484242	11.7909	2.273	2.273	4.167	0	0.131
P6	MCS	Disorders of consciousness	Cortical	REC	NO_CR	na	NO_CR	4.0085	3.84093	3.91914	4.28741	4.11169	1.78038	305047	0.00349989	0.0106787	30.463	12.5	2.273	2.273	0.214	0.203
P1	VS	Disorders of consciousness	Non-Cortical	REC	CR	CR	CR	4.26336	4.26887	4.23696	4.15533	4.21551	2.07118	111280	0.00140068	0.003434	10.9153	1.786	25	1.923	0.248	0
P14	VS	Disorders of consciousness	Non-Cortical	Non-REC	CR	NO_CR	NO_CR	4.22085	4.1901	4.30563	4.19667	4.22227	2.69139	8238.18	0.00251555	0.013874	21.0566	12.5	12.5	8.333	0	0.423
P18	Coma	Disorders of consciousness	Non-Cortical	Non-REC	NO_CR	NO_CR	CR	4.28822	4.27238	4.15891	4.3412	4.36749	1.77947	28813.6	0.00170343	0.00648459	14.5272	12.5	12.5	12.5	0.332	0.212
P13	VS	Disorders of consciousness	Non-Cortical	REC	CR	NO_CR	NO_CR	4.09444	4.03102	4.30185	4.20733	4.30596	2.65464	127178	0.00438844	0.00978751	18.6893	0.962	12.5	12.5	0.149	0.177
P2	VS	Disorders of consciousness	Non-Cortical	REC	CR	CR	CR	4.23888	4.17911	4.23064	4.19137	4.29911	1.68299	98589.1	0.00394754	0.00610453	13.1994	2.778	2.778	2.778	0.168	0
P12	VS	Disorders of consciousness	Non-Cortical	Chronic	NO_CR	NO_CR	NO_CR	4.20084	4.23462	4.29178	4.18302	4.30025	2.33972	30071	0.00483758	0.0112714	18.4529	25	1.563	8.333	0	0.159
P15	VS	Disorders of consciousness	Non-Cortical	Non-REC	CR	NO_CR	NO_CR	4.17954	4.15078	4.0935	4.31135	4.23682	2.52067	40760.8	0.00101804	0.00533883	18.1794	1.667	12.5	5	0	0
P21	MCS	Disorders of consciousness	Cortical	Chronic	NO_CR	CR	NO_CR	4.01416	4.09516	4.12645	4.12015	4.08029	2.31139	59213.4	0.0305229	0.0460662	43.3237	3.125	1.389	1.389	0.245	0.191
P20	VS	Disorders of consciousness	Non-Cortical	Non-REC	NO_CR	CR	NO_CR	4.01316	3.98036	4.14112	4.26469	4.10093	1.76561	49118.1	0.00103481	0.00771086	21.71	2.083	6.25	1.25	0.158	0
P19	VS	Disorders of consciousness	Non-Cortical	Non-REC	NO_CR	CR	CR	4.29239	4.25006	4.27561	4.36058	4.24098	1.76475	96578	0.00332718	0.0148823	21.7369	25	12.5	12.5	0.303	0
P4	VS	Disorders of consciousness	Non-Cortical	Chronic	CR	CR	CR	4.213	4.10483	4.14417	4.26164	4.27784	2.27566	145574	0.011094	0.0161982	17.3052	6.25	25	6.25	0.54	0
P16	VS	Disorders of consciousness	Non-Cortical	Non-REC	CR	CR	NO_CR	4.23622	4.31922	4.40272	4.37699	4.39152	1.63902	5051.52	0.00165495	0.0063451	20.032	12.5	12.5	12.5	0.142	0
P7	VS	Disorders of consciousness	Non-Cortical	REC	NO_CR	NO_CR	NO_CR	4.1605	4.10892	4.0376	4.15211	4.25288	2.02438	527935	0.0246121	0.0220597	22.932	25	2.083	12.5	0	0.414
P8	VS	Disorders of consciousness	Non-Cortical	Non-REC	NO_CR	NO_CR	NO_CR	4.15728	4.30986	4.007	4.21365	4.14466	0.966647	16606.1	0.000606092	0.00557093	22.0509	12.5	12.5	12.5	0	0.235
P5	MCS	Disorders of consciousness	Cortical	REC	NO_CR	NO_CR	NO_CR	4.03466	4.02078	3.78644	4.20305	3.91305	0.918753	170253	0.00354499	0.021551	29.246	25	2.778	2.778	0	0.331
P9	VS	Disorders of consciousness	Non-Cortical	Non-REC	NO_CR	NO_CR	NO_CR	4.39299	4.13423	4.20714	4.28902	4.28012	0.915013	47399.5	0.000319489	0.00391595	13.28	25	12.5	25	0.149	0.572
P3	MCS	Disorders of consciousness	Cortical	REC	CR	CR	CR	3.83728	3.98024	3.9817	4.19667	4.28502	2.21497	100411	0.0046716	0.00855104	13.3757	8.333	0.676	1.786	0.445	0.294
P17	VS	Disorders of consciousness	Non-Cortical	REC	NO_CR	CR	CR	4.10345	4.15783	4.19306	4.30947	3.96692	1.30731	135872	0.00771699	0.0135595	19.2643	6.25	6.25	6.25	0.439	0.326
P10	Coma	Disorders of consciousness	Non-Cortical	REC	NO_CR	NO_CR	NO_CR	4.2113	4.18972	4.16635	4.10736	4.09413	1.39247	71320.7	0.00396186	0.0211636	29.5294	25	12.5	25	0	0.168
S01	Conscious	Healthy subject	Cortical	Healthy	CR	na	CR	4.02383	3.97806	4.06362	4.16867	4.16056	7.03532	312653	0.0305163	0.0390409	40.6232	1.667	12.5	6.25	0.308	0.197
S02	Conscious	Healthy subject	Cortical	Healthy	CR	na	CR	4.15558	4.27932	4.14344	4.13943	4.31013	4.89351	144570	0.0121325	0.0212298	42.9308	25	25	12.5	0.516	0.151
S03	Conscious	Healthy subject	Cortical	Healthy	CR	na	CR	4.12649	4.12156	4.01516	4.31357	4.20628	5.64266	505282	0.0241501	0.0276095	34.9661	1.316	25	1.316	0.633	0.411
