# Supplementary material for: Twenty-four-hour rhythmicities in disorders of consciousness are associated with a favourable outcome
Source: Commun Biol. 2023 Nov 29;6:1213. doi: 10.1038/s42003-023-05588-2 (PMC10687012; doi:10.1038/s42003-023-05588-2)
Supplement: Supplementary file 5 — Supplementary File 2 [file 42003_2023_5588_MOESM5_ESM.xlsx]

## Sheet: Patient1
CR_TIME	Hours	Determinism	DFA	Luxmeter	YOSO	AlphaR_GFP	BetaR_GFP				T1 - 22:00	T2 - 0:00	T3 - 2:00	T4 - 4:00	T5 - 6:00	T6 - 8:00	T7 - 10:00	T8 - 12:00	T9 - 14:00	T10 - 16:00	T11 - 18:00	T12 - 20:00
1	2014-04-09 21:10:00	0.112822	0.994937	0.166084	1	0.00897628	5.88646e-05			Urinary Melatonin (ng/h, raw values)	51.1	386	1173	1521	1264	558.3	393.6	294	88.9	60.5	142	51.8
2	2014-04-09 21:20:00	0.112446	0.987085	0.165891	0.9933	0.00878678	5.33545e-05			Urinary Cortisol (nmol/h, raw values)	14.3	15.8	20.1	21.3	19.7	22.2	55.5	40.5	27.3	23.1	18.5	11.6
3	2014-04-09 21:30:00	0.110358	1.00251	0.144756	1	0.00848643	6.32164e-05
4	2014-04-09 21:40:00	0.109375	1.00129	0.021862	1	0.00870637	6.20945e-05
5	2014-04-09 21:50:00	0.116461	1.02844	0.00937813	1	0.0076897	5.42279e-05
6	2014-04-09 22:00:00	0.110057	1.01573	0.00946905	0.9933	0.00783224	5.7897e-05
7	2014-04-09 22:10:00	0.114223	0.998357	0.00940961	1	0.00894603	5.36253e-05
8	2014-04-09 22:20:00	0.112308	1.0241	0.00990037	1	0.00821074	5.48088e-05
9	2014-04-09 22:30:00	0.110438	0.987883	0.0110743	1	0.00884957	6.18201e-05
10	2014-04-09 22:40:00	0.112217	1.0191	0.0107053	0.9867	0.00868019	5.55776e-05
11	2014-04-09 22:50:00	0.110017	1.00474	0.0107206	1	0.0074921	6.07394e-05
12	2014-04-09 23:00:00	0.112968	1.02793	0.0109249	1	0.00900864	6.2815e-05
13	2014-04-09 23:10:00	0.113609	0.987721	0.0112232	1	0.00824322	5.72109e-05
14	2014-04-09 23:20:00	0.113822	0.989842	0.0112504	1	0.00814751	5.51465e-05
15	2014-04-09 23:30:00	0.114763	1.00926	0.0114308	1	0.00853361	5.92031e-05
16	2014-04-09 23:40:00	0.113493	1.01917	0.0383017	1	0.00847701	6.00294e-05
17	2014-04-09 23:50:00	0.1068	0.97298	0.111885	0.4567	0.00893896	7.68644e-05
18	2014-04-10	0.114179	0.980969	0.119817	0.7483	0.00878543	7.15784e-05
19	2014-04-10 00:10:00	0.116962	0.987555	0.025046	1	0.00920556	6.45303e-05
20	2014-04-10 00:20:00	0.117369	0.999794	0.0134682	1	0.0090943	6.19298e-05
21	2014-04-10 00:30:00	0.12375	0.995964	0.0125412	1	0.00922265	7.31669e-05
22	2014-04-10 00:40:00	0.113258	1.02661	0.00907338	1	0.0079215	5.16759e-05
23	2014-04-10 00:50:00	0.120537	1.01137	0.00895451	0.885	0.00834723	5.60628e-05
24	2014-04-10 01:00:00	0.121159	1.02389	0.00943339	0.9233	0.00924191	6.55786e-05
25	2014-04-10 01:10:00	0.118943	1.00338	0.0095649	1	0.00822709	6.07993e-05
26	2014-04-10 01:20:00	0.121224	0.986309	0.00827186	0.46	0.00956521	6.28121e-05
27	2014-04-10 01:30:00	0.120383	1.02896	0.00706109	0.175	0.00854621	6.15192e-05
28	2014-04-10 01:40:00	0.119711	1.02828	0.007665	0.0933	0.00849931	5.92179e-05
29	2014-04-10 01:50:00	0.124646	1.02492	0.00770299	0	0.00976974	7.12284e-05
30	2014-04-10 02:00:00	0.121701	1.05515	0.00718675	0	0.00828843	6.48277e-05
31	2014-04-10 02:10:00	0.120181	1.03116	0.00711659	0	0.00836887	6.21524e-05
32	2014-04-10 02:20:00	0.121552	1.0492	0.0072309	0.1383	0.00814213	6.06289e-05
33	2014-04-10 02:30:00	0.119049	1.03098	0.00619334	0.305	0.0083846	5.29236e-05
34	2014-04-10 02:40:00	0.121018	1.03284	0.00641538	0	0.00954913	6.52389e-05
35	2014-04-10 02:50:00	0.14102	1.13685	0.00735487	0	0.00717364	5.9757e-05
36	2014-04-10 03:00:00	0.150107	1.20895	0.00994452	0	0.00493413	4.49596e-05
37	2014-04-10 03:10:00	0.133333	1.23654	0.0063984	0.1233	0.00423842	3.89304e-05
38	2014-04-10 03:20:00	0.110285	1.16339	0.0064141	0.09	0.00506822	5.9671e-05
39	2014-04-10 03:30:00	0.128217	1.07232	0.00649561	0	0.00761222	6.5306e-05
40	2014-04-10 03:40:00	0.127073	1.03733	0.00639542	0	0.00714233	5.76944e-05
41	2014-04-10 03:50:00	0.11815	1.04045	0.00636444	0.115	0.00698461	6.39567e-05
42	2014-04-10 04:00:00	0.118995	1.03868	0.00645995	0.6617	0.0073857	6.39815e-05
43	2014-04-10 04:10:00	0.124442	1.01525	0.00661448	0.6517	0.00774295	5.55616e-05
44	2014-04-10 04:20:00	0.120833	1.04691	0.00650876	0.2883	0.00887567	7.34289e-05
45	2014-04-10 04:30:00	0.123435	1.07242	0.00615598	0.195	0.00851216	6.8703e-05
46	2014-04-10 04:40:00	0.135253	1.12602	0.00635636	0.0183	0.00783551	5.1425e-05
47	2014-04-10 04:50:00	0.145652	1.23567	0.00628125	0	0.00503238	4.49436e-05
48	2014-04-10 05:00:00	0.118576	1.18568	0.0102298	0.1616	0.00600497	4.43395e-05
49	2014-04-10 05:10:00	0.118503	1.08835	0.00624259	1	0.00581448	5.68334e-05
50	2014-04-10 05:20:00	0.130243	1.03108	0.00646122	0.2233	0.00733794	5.37491e-05
51	2014-04-10 05:30:00	0.127837	1.0407	0.00625278	0	0.00881031	5.15009e-05
52	2014-04-10 05:40:00	0.11691	1.01353	0.00617976	0.4183	0.00778581	5.15683e-05
53	2014-04-10 05:50:00	0.121279	1.03705	0.00627276	0.67	0.00850655	6.53343e-05
54	2014-04-10 06:00:00	0.128266	1.03092	0.00672995	0.0283	0.00918946	6.39932e-05
55	2014-04-10 06:10:00	0.133518	1.04503	0.00664675	0	0.00866077	6.82055e-05
56	2014-04-10 06:20:00	0.150512	1.19696	0.00654146	0	0.00508672	4.62621e-05
57	2014-04-10 06:30:00	0.152109	1.2473	0.081457	0	0.00453958	4.12734e-05
58	2014-04-10 06:40:00	0.118747	1.1574	0.117457	0.68	0.00422801	3.96656e-05
59	2014-04-10 06:50:00	0.106032	1.06564	0.076542	1	0.00517039	5.36488e-05
60	2014-04-10 07:00:00	0.124166	1.05429	0.011205	1	0.00829428	5.87855e-05
61	2014-04-10 07:10:00	0.128125	1.00955	0.0144514	1	0.00859414	5.74902e-05
62	2014-04-10 07:20:00	0.117953	1.0306	0.0206547	1	0.00752767	5.26961e-05
63	2014-04-10 07:30:00	0.118751	1.00913	0.0254823	1	0.00843378	5.76964e-05
64	2014-04-10 07:40:00	0.123844	1.01285	0.0318029	0.825	0.00852768	6.78195e-05
65	2014-04-10 07:50:00	0.119201	1.00855	0.0414313	1	0.00878855	6.14297e-05
66	2014-04-10 08:00:00	0.146138	1.18484	0.046758	0.0033	0.00619924	5.75831e-05
67	2014-04-10 08:10:00	0.146454	1.25027	0.0551081	0	0.00511167	4.40758e-05
68	2014-04-10 08:20:00	0.147156	1.25853	0.0735719	0	0.00439783	4.07058e-05
69	2014-04-10 08:30:00	0.14458	1.25461	0.0990638	0	0.00384615	4.06902e-05
70	2014-04-10 08:40:00	0.147485	1.22849	0.0997045	0	0.00411896	4.19015e-05
71	2014-04-10 08:50:00	0.105223	1.10546	0.0794679	0.975	0.00483148	5.08318e-05
72	2014-04-10 09:00:00	0.114984	1.00936	0.0517017	0.505	0.00691084	6.17243e-05
73	2014-04-10 09:10:00	0.119284	0.987007	0.033036	0.91	0.00802221	6.0729e-05
74	2014-04-10 09:20:00	0.113763	0.998745	0.0435014	0.93	0.00836936	5.49916e-05
75	2014-04-10 09:30:00	0.114781	1.0063	0.0450382	0.4517	0.00738532	5.02486e-05
76	2014-04-10 09:40:00	0.120505	1.03829	0.0520384	0.3917	0.00727337	4.76716e-05
77	2014-04-10 09:50:00	0.115545	1.01467	0.0643613	1	0.00746199	5.78959e-05
78	2014-04-10 10:00:00	0.113639	1.01104	0.0644818	1	0.00810909	5.26989e-05
79	2014-04-10 10:10:00	0.114614	1.02093	0.0624021	1	0.00747016	5.64705e-05
80	2014-04-10 10:20:00	0.118014	1.03264	0.0565159	0.6367	0.00800347	7.86132e-05
81	2014-04-10 10:30:00	0.131965	1.08853	0.0549774	0.3633	0.00701764	5.81787e-05
82	2014-04-10 10:40:00	0.102714	1.03209	0.0548517	1	0.00489232	3.28745e-05
83	2014-04-10 10:50:00	0.111926	1.02123	0.054974	1	0.00611414	4.90563e-05
84	2014-04-10 11:00:00	0.1087	1.00387	0.054473	1	0.0068881	4.49663e-05
85	2014-04-10 11:10:00	0.115193	1.01636	0.0554086	1	0.00767726	6.64533e-05
86	2014-04-10 11:20:00	0.110929	1.01922	0.0561236	1	0.00812437	5.88717e-05
87	2014-04-10 11:30:00	0.116507	1.00434	0.0564191	1	0.00784356	5.83785e-05
88	2014-04-10 11:40:00	0.116337	1.0229	0.060841	1	0.00855669	6.27648e-05
89	2014-04-10 11:50:00	0.112274	1.03239	0.0627399	0.58	0.00738421	5.41616e-05
90	2014-04-10 12:00:00	0.13999	1.12444	0.0635207	0	0.00598646	5.37364e-05
91	2014-04-10 12:10:00	0.118756	1.10621	0.0632948	0.9034	0.00481638	4.31756e-05
92	2014-04-10 12:20:00	0.101667	1.04047	0.0637722	1	0.00484412	4.02957e-05
93	2014-04-10 12:30:00	0.109678	1.04508	0.0641796	1	0.00665384	4.60004e-05
94	2014-04-10 12:40:00	0.113092	1.00692	0.0628058	1	0.00759878	5.59165e-05
95	2014-04-10 12:50:00	0.113843	1.00754	0.0626618	0.8033	0.00838342	5.99858e-05
96	2014-04-10 13:00:00	0.137507	1.11328	0.0631828	0	0.00741452	6.23206e-05
97	2014-04-10 13:10:00	0.145303	1.22866	0.0624458	0	0.0056017	4.38028e-05
98	2014-04-10 13:20:00	0.134921	1.23894	0.0609113	0	0.00520841	4.06461e-05
99	2014-04-10 13:30:00	0.11089	1.10046	0.061308	0.98	0.00524942	5.53578e-05
100	2014-04-10 13:40:00	0.123106	1.06901	0.0611857	0.6183	0.00788662	6.66546e-05
101	2014-04-10 13:50:00	0.117669	1.00846	0.0609623	1	0.00748517	6.11823e-05
102	2014-04-10 14:00:00	0.115795	1.01417	0.059722	1	0.00709576	5.29753e-05
103	2014-04-10 14:10:00	0.116527	1.02083	0.0586606	1	0.00831064	6.40551e-05
104	2014-04-10 14:20:00	0.112447	1.02293	0.0583578	0.8433	0.00816788	6.55164e-05
105	2014-04-10 14:30:00	0.112239	1.01226	0.059418	1	0.00835276	6.63025e-05
106	2014-04-10 14:40:00	0.105502	0.993107	0.060031	1	0.00650317	5.0984e-05
107	2014-04-10 14:50:00	0.10833	0.994397	0.132305	1	0.00751026	5.66657e-05
108	2014-04-10 15:00:00	0.10152	1.01154	0.145921	0.62	0.0073256	5.66136e-05
109	2014-04-10 15:10:00	0.112362	0.977901	0.14767	0.9633	0.00834367	6.0064e-05
110	2014-04-10 15:20:00	0.110445	1.02313	0.12761	1	0.00890693	7.00795e-05
111	2014-04-10 15:30:00	0.108643	0.9957	0.0606923	1	0.00776755	6.25687e-05
112	2014-04-10 15:40:00	0.117455	0.985437	0.0558672	1	0.00901265	6.67963e-05
113	2014-04-10 15:50:00	0.110106	1.00738	0.0555479	1	0.00812884	6.60998e-05
114	2014-04-10 16:00:00	0.105801	0.99725	0.0549196	1	0.00893546	7.41669e-05
115	2014-04-10 16:10:00	0.108851	0.990787	0.0555327	1	0.00822005	7.46966e-05
116	2014-04-10 16:20:00	0.110701	0.999015	0.0559147	1	0.00664586	4.90085e-05
117	2014-04-10 16:30:00	0.106107	0.972034	0.0553254	1	0.00718898	5.61184e-05
118	2014-04-10 16:40:00	0.109095	0.996463	0.0548704	0.9933	0.00932729	7.4051e-05
119	2014-04-10 16:50:00	0.111652	0.981408	0.0549111	1	0.00803111	6.45341e-05
120	2014-04-10 17:00:00	0.109615	1.01431	0.0547261	1	0.00832319	6.21703e-05
121	2014-04-10 17:10:00	0.114371	1.00463	0.0544306	1	0.00868738	7.04024e-05
122	2014-04-10 17:20:00	0.109193	1.00136	0.0543626	1	0.00778406	6.38835e-05
123	2014-04-10 17:30:00	0.106976	0.976038	0.0515505	1	0.00769662	5.66057e-05
124	2014-04-10 17:40:00	0.106249	0.982517	0.0485815	1	0.00836946	6.07222e-05
125	2014-04-10 17:50:00	0.114321	0.982697	0.0538566	1	0.0096783	7.77074e-05
126	2014-04-10 18:00:00	0.11554	1.00089	0.0496079	1	0.00913137	8.09207e-05
127	2014-04-10 18:10:00	0.10875	0.989313	0.0513151	1	0.00833721	8.03999e-05
128	2014-04-10 18:20:00	0.107665	1.01375	0.0479861	1	0.00792847	7.30742e-05
129	2014-04-10 18:30:00	0.105266	0.994894	0.0446714	1	0.00769363	6.30126e-05
130	2014-04-10 18:40:00	0.109216	0.983398	0.0447104	1	0.00770672	5.2042e-05
131	2014-04-10 18:50:00	0.110183	0.97097	0.0445848	1	0.00946035	7.20905e-05
132	2014-04-10 19:00:00	0.11255	0.974257	0.0435999	1	0.0088648	7.14664e-05
133	2014-04-10 19:10:00	0.11213	0.982302	0.0392637	1	0.00912706	7.57995e-05
134	2014-04-10 19:20:00	0.105589	0.982909	0.0348918	1	0.00807643	5.84416e-05
135	2014-04-10 19:30:00	0.109672	0.981968	0.0311984	1	0.0085438	6.10618e-05
136	2014-04-10 19:40:00	0.106903	1.00912	0.0252802	1	0.00961695	6.89733e-05
137	2014-04-10 19:50:00	0.111999	0.995368	0.0240085	1	0.0095424	7.53473e-05
138	2014-04-10 20:00:00	0.107594	0.990332	0.0186373	1	0.00778009	6.11507e-05
139	2014-04-10 20:10:00	0.103892	0.993274	0.0144802	1	0.00678543	5.24394e-05
140	2014-04-10 20:20:00	0.109674	0.982882	0.0139929	1	0.00797227	6.38866e-05
141	2014-04-10 20:30:00	0.111221	0.983773	0.0132355	1	0.00954183	7.43697e-05
142	2014-04-10 20:40:00	0.110465	0.984189	0.0405127	1	0.00902933	7.74026e-05
143	2014-04-10 20:50:00	0.110938	0.981945	0.100724	1	0.00956076	7.88916e-05
144	2014-04-10 21:00:00	0.112931	0.996631	0.0997996	1	0.00947453	8.48077e-05
145	2014-04-10 21:10:00	0.109151	0.995305	0.0989749	1	0.00857065	8.27511e-05

## Sheet: Patient10
CR_TIME	Hours	Determinism	DFA	Luxmeter	YOSO	AlphaR_GFP	BetaR_GFP				T1 - 14:00	T2 - 16:00	T3 - 18:00	T4 - 20:00	T5 - 22:00	T6 - 0:00	T7 - 2:00	T8 - 4:00	T9 - 6:00	T10 - 8:00	T11 - 10:00	T12 - 12:00
1	2017-10-17 13:20:00	0.119915	1.09982	0.332336	0	0.0120639	6.58261e-05			Urinary Melatonin (ng/h, raw values)	435.1	6234.9	2916.8	3877.6	2734	1692.2	1516.8	4042.8	4248.6	9729.1	5299.4	4478.5
2	2017-10-17 13:30:00	0.116815	1.07114	0.393465	0	0.0158928	0.000172592			Urinary Cortisol (nmol/h, raw values)	1.7	22.1	7.6	13.3	13.9	4.4	1.7	3.2	3.6	13.9	13.1	7.5
3	2017-10-17 13:40:00	0.129352	1.10696	0.386409	0	0.0159273	0.000109119
4	2017-10-17 13:50:00	0.12934	1.10457	0.375004	0	0.0133629	8.14599e-05
5	2017-10-17 14:00:00	0.128184	1.05593	0.34822	0	0.0149358	0.000141886
6	2017-10-17 14:10:00	0.127667	0.875322	0.36381	0	0.021825	0.000351175
7	2017-10-17 14:20:00	0.13423	0.915208	0.312051	0	0.020537	0.000216856
8	2017-10-17 14:30:00	0.132848	0.937273	0.278019	0	0.0195934	0.000243907
9	2017-10-17 14:40:00	0.134557	1.05435	0.276404	0	0.0131423	9.69226e-05
10	2017-10-17 14:50:00	0.120605	1.09281	0.295201	0	0.00999712	0.000112135
11	2017-10-17 15:00:00	0.112784	0.828477	0.287974	0	0.0173056	0.000328795
12	2017-10-17 15:10:00	0.139335	0.820815	0.26133	0	0.0222994	0.000314846
13	2017-10-17 15:20:00	0.135653	0.895595	0.263743	0	0.0227546	0.00021037
14	2017-10-17 15:30:00	0.130378	0.93279	0.264648	0	0.0198353	0.000226586
15	2017-10-17 15:40:00	0.131475	1.00362	0.245208	0	0.0207957	0.00021368
16	2017-10-17 15:50:00	0.127916	1.06879	0.262554	0	0.0148502	0.000165714
17	2017-10-17 16:00:00	0.133429	0.883131	0.485957	0	0.0183726	0.000294344
18	2017-10-17 16:10:00	0.132013	0.903688	0.256631	0	0.0238393	0.000342175
19	2017-10-17 16:20:00	0.141218	0.984323	0.258847	0	0.0181779	0.000197623
20	2017-10-17 16:30:00	0.137403	0.908018	0.257733	0	0.0162446	0.000137406
21	2017-10-17 16:40:00	0.136102	0.845385	0.283452	0	0.016354	0.000144945
22	2017-10-17 16:50:00	0.130998	0.845822	0.289602	0	0.0161041	0.000161655
23	2017-10-17 17:00:00	0.134914	0.934712	0.291117	0	0.013863	0.000103004
24	2017-10-17 17:10:00	0.141481	1.04643	0.266732	0	0.0100227	5.1959e-05
25	2017-10-17 17:20:00	0.131427	1.11047	0.19751	0	0.00675992	4.39401e-05
26	2017-10-17 17:30:00	0.118567	1.14177	0.171125	0	0.00515184	0.000142941
27	2017-10-17 17:40:00	0.11898	1.11396	0.152894	0	0.0104475	9.17334e-05
28	2017-10-17 17:50:00	0.124094	1.12489	0.141971	0	0.0116864	5.94157e-05
29	2017-10-17 18:00:00	0.125839	1.11597	0.138816	0	0.0099403	6.03998e-05
30	2017-10-17 18:10:00	0.125647	1.11718	0.136868	0	0.00977512	6.21859e-05
31	2017-10-17 18:20:00	0.130414	1.11819	0.13607	0	0.0156532	0.000109577
32	2017-10-17 18:30:00	0.131652	1.10642	0.135647	0	0.012479	7.99764e-05
33	2017-10-17 18:40:00	0.134195	1.12901	0.134431	0	0.00729308	7.11059e-05
34	2017-10-17 18:50:00	0.135267	1.12898	0.133926	0	0.005228	5.82795e-05
35	2017-10-17 19:00:00	0.133272	1.05386	0.133319	0	0.0155243	0.0002421
36	2017-10-17 19:10:00	0.129849	0.952537	0.143134	0	0.0115712	0.000272968
37	2017-10-17 19:20:00	0.13233	0.854936	0.141259	0	0.0171207	0.000404026
38	2017-10-17 19:30:00	0.138009	0.835736	0.143934	0	0.0148264	0.000184344
39	2017-10-17 19:40:00	0.131826	0.807705	0.143899	0	0.0202999	0.000405381
40	2017-10-17 19:50:00	0.133306	0.874544	0.14285	0	0.0124893	0.000162858
41	2017-10-17 20:00:00	0.130106	0.758757	0.12394	0	0.0172115	0.00030981
42	2017-10-17 20:10:00	0.133172	0.746425	0.0852432	0	0.0166669	0.000290162
43	2017-10-17 20:20:00	0.114756	0.712848	0.0726923	0	0.0124653	0.000187405
44	2017-10-17 20:30:00	0.130595	0.76634	0.0715433	0	0.0207693	0.000318997
45	2017-10-17 20:40:00	0.115911	0.755053	0.0688545	0	0.0165571	0.00024135
46	2017-10-17 20:50:00	0.119636	0.743061	0.0689513	0	0.0174438	0.000208556
47	2017-10-17 21:00:00	0.122686	0.750647	0.0699541	0	0.0189667	0.000243401
48	2017-10-17 21:10:00	0.120931	0.732668	0.070157	0	0.019619	0.000223973
49	2017-10-17 21:20:00	0.122497	0.738608	0.069836	0	0.0206274	0.00024653
50	2017-10-17 21:30:00	0.122101	0.714883	0.0700458	0	0.0209954	0.000289335
51	2017-10-17 21:40:00	0.120445	0.699884	0.0702351	0	0.0191515	0.000230646
52	2017-10-17 21:50:00	0.114581	0.707519	0.0698904	0	0.017092	0.000187135
53	2017-10-17 22:00:00	0.117428	0.686192	0.0699643	0	0.0172079	0.000207891
54	2017-10-17 22:10:00	0.118619	0.716943	0.070067	0	0.0181094	0.000207433
55	2017-10-17 22:20:00	0.118229	0.7134	0.0699498	0	0.0185261	0.000211202
56	2017-10-17 22:30:00	0.123597	0.730963	0.0684606	0	0.0217282	0.000271281
57	2017-10-17 22:40:00	0.115549	0.74188	0.0690067	0	0.0183232	0.000245055
58	2017-10-17 22:50:00	0.11028	0.910091	0.0708974	0	0.00893832	0.000206535
59	2017-10-17 23:00:00	0.125808	0.762936	0.0687815	0	0.0164902	0.000235794
60	2017-10-17 23:10:00	0.112792	0.768534	0.0463421	0	0.0136776	0.000239482
61	2017-10-17 23:20:00	0.124127	0.707795	0.0131404	0	0.0149844	0.000201813
62	2017-10-17 23:30:00	0.135765	0.709736	0.013227	0	0.0171239	0.000222256
63	2017-10-17 23:40:00	0.123618	0.706701	0.0130845	0	0.0148158	0.000192309
64	2017-10-17 23:50:00	0.126358	0.714487	0.0130402	0	0.0200185	0.000277608
65	2017-10-18	0.131938	0.747282	0.0130046	0	0.0206061	0.000260555
66	2017-10-18 00:10:00	0.124955	0.762015	0.0130251	0	0.0205262	0.000233827
67	2017-10-18 00:20:00	0.117846	0.805096	0.0148284	0	0.0190713	0.00021035
68	2017-10-18 00:30:00	0.120206	0.816724	0.0124034	0	0.0219655	0.000300697
69	2017-10-18 00:40:00	0.114054	0.90191	0.0121334	0	0.0181029	0.000310965
70	2017-10-18 00:50:00	0.125545	0.767583	0.0121915	0	0.0164641	0.000232353
71	2017-10-18 01:00:00	0.128439	0.708955	0.0123847	0	0.0209085	0.000241121
72	2017-10-18 01:10:00	0.123939	0.746029	0.0125427	0	0.0225726	0.000278745
73	2017-10-18 01:20:00	0.132586	0.717332	0.0122475	0	0.023365	0.000300111
74	2017-10-18 01:30:00	0.127528	0.734427	0.0120502	0	0.0249011	0.000295782
75	2017-10-18 01:40:00	0.117142	0.821641	0.0224479	0	0.0167793	0.000186286
76	2017-10-18 01:50:00	0.117408	0.796637	0.00904535	0	0.0146279	0.00024392
77	2017-10-18 02:00:00	0.131362	0.781851	0.00955395	0	0.0215377	0.000307983
78	2017-10-18 02:10:00	0.121464	0.77119	0.00923301	0	0.0173699	0.000217681
79	2017-10-18 02:20:00	0.1275	0.765346	0.00948679	0	0.0219255	0.000269186
80	2017-10-18 02:30:00	0.124889	0.815685	0.00946905	0	0.0187098	0.000280225
81	2017-10-18 02:40:00	0.126552	0.84509	0.00938244	0	0.0196116	0.000274869
82	2017-10-18 02:50:00	0.126411	0.794272	0.00942489	0	0.0202476	0.000237237
83	2017-10-18 03:00:00	0.128149	0.774191	0.029788	0	0.019526	0.000194663
84	2017-10-18 03:10:00	0.130235	0.835561	0.00908357	0	0.0199326	0.000168087
85	2017-10-18 03:20:00	0.127353	0.79102	0.00892734	0	0.0182872	0.000159211
86	2017-10-18 03:30:00	0.127743	0.788669	0.00823378	0	0.0206207	0.000163521
87	2017-10-18 03:40:00	0.121221	0.775852	0.0080545	0	0.0169311	0.000188646
88	2017-10-18 03:50:00	0.131472	0.84682	0.0177424	0	0.0259657	0.000418653
89	2017-10-18 04:00:00	0.136719	0.789726	0.00838659	0	0.0221781	0.000353367
90	2017-10-18 04:10:00	0.127186	0.747692	0.00830413	0	0.0166461	0.000281001
91	2017-10-18 04:20:00	0.133186	0.77125	0.00847394	0	0.0170631	0.00024049
92	2017-10-18 04:30:00	0.129193	0.79979	0.00831358	0	0.0186755	0.000207956
93	2017-10-18 04:40:00	0.131553	0.802576	0.00841111	0	0.0195446	0.000156089
94	2017-10-18 04:50:00	0.130384	0.812431	0.0202165	0	0.0149436	0.000135604
95	2017-10-18 05:00:00	0.122878	0.802255	0.00828205	0	0.0187698	0.000173028
96	2017-10-18 05:10:00	0.130472	0.932456	0.00825925	0	0.0203977	0.000388063
97	2017-10-18 05:20:00	0.139696	0.814976	0.00867092	0	0.023407	0.000339277
98	2017-10-18 05:30:00	0.127903	0.80023	0.00824639	0	0.0202795	0.000255054
99	2017-10-18 05:40:00	0.130483	0.825791	0.00847997	0	0.0178201	0.000190284
100	2017-10-18 05:50:00	0.122282	0.898847	0.00870828	0	0.0137141	0.000230891
101	2017-10-18 06:00:00	0.124068	0.803853	0.00873036	0	0.0165125	0.00023406
102	2017-10-18 06:10:00	0.131762	0.804431	0.00891801	0	0.0180108	0.000231551
103	2017-10-18 06:20:00	0.129082	0.82381	0.00847394	0	0.0166219	0.000174851
104	2017-10-18 06:30:00	0.120454	0.812315	0.00963037	0	0.0153851	0.000273004
105	2017-10-18 06:40:00	0.136835	0.772869	0.00958187	0	0.0200129	0.000271834
106	2017-10-18 06:50:00	0.132268	0.820234	0.0331088	0	0.0190128	0.000238566
107	2017-10-18 07:00:00	0.131996	0.855299	0.0854979	0	0.0177855	0.000207473
108	2017-10-18 07:10:00	0.116288	0.807888	0.0762041	0	0.0108316	0.000166292
109	2017-10-18 07:20:00	0.130908	0.765127	0.01166	0	0.0147763	0.000226334
110	2017-10-18 07:30:00	0.124779	0.786619	0.0635003	0	0.0133933	0.000171698
111	2017-10-18 07:40:00	0.123684	0.862553	0.149429	0	0.0148179	0.000178006
112	2017-10-18 07:50:00	0.115288	0.851321	0.141036	0	0.0130551	0.000284883
113	2017-10-18 08:00:00	0.110617	0.913538	0.138694	0	0.00927203	0.000129813
114	2017-10-18 08:10:00	0.108209	0.791776	0.135031	0	0.0107122	0.000157762
115	2017-10-18 08:20:00	0.118761	0.852505	0.141729	0	0.00924441	0.000291273
116	2017-10-18 08:30:00	0.12761	0.757513	0.142785	0	0.0109045	0.000313663
117	2017-10-18 08:40:00	0.135944	0.732981	0.147823	0	0.0173582	0.000270094
118	2017-10-18 08:50:00	0.129798	0.753187	0.153915	0	0.0157479	0.000222941
119	2017-10-18 09:00:00	0.114199	0.742329	0.148556	0	0.011701	0.00015005
120	2017-10-18 09:10:00	0.12625	0.762461	0.146585	0	0.0169906	0.000213166
121	2017-10-18 09:20:00	0.127539	0.801688	0.145945	0	0.0192508	0.000230451
122	2017-10-18 09:30:00	0.135145	0.848202	0.146543	0	0.0174835	0.000171893
123	2017-10-18 09:40:00	0.130969	0.868578	0.146563	0	0.0161953	0.000131037
124	2017-10-18 09:50:00	0.131695	0.962916	0.147298	0	0.00989694	7.06551e-05
125	2017-10-18 10:00:00	0.125099	0.912787	0.147018	0	0.0157989	0.000204155
126	2017-10-18 10:10:00	0.126828	0.876337	0.147711	0	0.0186699	0.000227974
127	2017-10-18 10:20:00	0.127747	0.882442	0.149095	0	0.01678	0.000375422
128	2017-10-18 10:30:00	0.135333	0.802058	0.153281	0	0.0157486	0.000289169
129	2017-10-18 10:40:00	0.133204	0.771662	0.155515	0	0.0146916	0.000228342
130	2017-10-18 10:50:00	0.131228	0.835703	0.158632	0	0.0195857	0.000201131
131	2017-10-18 11:00:00	0.130485	0.879291	0.17288	0	0.0163778	0.000143004
132	2017-10-18 11:10:00	0.131149	0.890098	0.219241	0	0.0163286	0.000160488
133	2017-10-18 11:20:00	0.128321	0.82217	0.249794	0	0.0193705	0.00022469
134	2017-10-18 11:30:00	0.130639	0.845246	0.260993	0	0.0182402	0.000206022
135	2017-10-18 11:40:00	0.12511	0.880171	0.271119	0	0.0186228	0.000234442
136	2017-10-18 11:50:00	0.130453	0.908943	0.271778	0	0.0152071	0.000299304
137	2017-10-18 12:00:00	0.132803	0.856017	0.271388	0	0.0173391	0.000201349
138	2017-10-18 12:10:00	0.137164	0.92517	0.285016	0	0.0151307	0.000167239
139	2017-10-18 12:20:00	0.133295	0.962634	0.298872	0	0.0124794	0.000165791
140	2017-10-18 12:30:00	0.12926	0.987576	0.299274	0	0.0132667	0.000138953
141	2017-10-18 12:40:00	0.129069	1.02677	0.258475	0	0.0143995	0.00017284
142	2017-10-18 12:50:00	0.128266	0.913235	0.23762	0	0.0139407	0.00029469
143	2017-10-18 13:00:00	0.138408	0.823688	0.229361	0	0.0162439	0.000288532
144	2017-10-18 13:10:00	0.131858	0.836443	0.205273	0	0.0149689	0.000225647
145	2017-10-18 13:20:00	0.127738	0.809508	0.321878	0	0.0125796	0.000276735
